# Supplementary material for: Mapping Postpartum Depression in Latvia: Prevalence and Associated Factors Among Women Receiving Outpatient Care
Source: J Clin Med. 2026 Jan 24;15(3):946. doi: 10.3390/jcm15030946 (PMC12898396; doi:10.3390/jcm15030946)
Supplement: Supplementary file 1 [file jcm-15-00946-s001.zip]

Archive with 1 entries (1 files):
- jcm-4062023-supplementary.pdf
